# Supplementary material for: An Improved Method for Quick Quantification of Unsaturated Transferrin
Source: Biosensors (Basel). 2022 Sep 1;12(9):708. doi: 10.3390/bios12090708 (PMC9496074; doi:10.3390/bios12090708)
Supplement: Supplementary file 1 [file biosensors-12-00708-s001.zip]

Archive with 1 entries (1 files):
- biosensors-1856168-supplementary.pdf
